# Supplementary material for: Measuring Water Quantity Used for Personal and Domestic Hygiene and Determinants of Water Use in a Low-Income Urban Community
Source: Int J Environ Res Public Health. 2022 Nov 25;19(23):15656. doi: 10.3390/ijerph192315656 (PMC9737866; doi:10.3390/ijerph192315656)
Supplement: Supplementary file 1 [file ijerph-19-15656-s001.zip]

Archive with 1 entries (1 files):
- ijerph-1908721-supplementary.pdf
